# Supplementary material for: LINE-1 ribonucleoprotein condensates bind DNA to enable nuclear entry during mitosis
Source: Sci Adv. 2025 May 2;11(18):eadt9318. doi: 10.1126/sciadv.adt9318 (PMC12047440; doi:10.1126/sciadv.adt9318)
Supplement: Supplementary file 2 — Data S1 [file sciadv.adt9318_data_s1.zip]

Archive with 1 entries (1 files):
- sciadv.adt9318_data_s1.xlsx
