# Supplementary material for: LINE-1 ribonucleoprotein condensates bind DNA to enable nuclear entry during mitosis
Source: Sci Adv. 2025 May 2;11(18):eadt9318. doi: 10.1126/sciadv.adt9318 (PMC12047440; doi:10.1126/sciadv.adt9318)
Supplement: Supplementary file 2 — Data S1 [file sciadv.adt9318_data_s1.zip › sciadv.adt9318_data_s1.xlsx]

## Sheet: Figure 1
Figure 1B	peak position in histogram
N = 4	1	2	3	4	avg	SEM		N = number of individual experiments
3-mer	100.3	92.102	106.66	117.51	104.143	5.36009
6-mer	222.54	202.97	237.29	264.23	231.757	12.9059
9-mer	335.41	293.69	362.96		330.687	17.4379
12-mer	439.53	410.32	498.49	444.93	448.317	18.3707
Figure 1C	relative fraction
N = 3	Trimer					Hexamer					Oligomer (>6-mer)
c ORF1p (nM)	1	2	3	avg	SEM	1	2	3	avg	SEM	1	2	3	avg	SEM
30	1	1	1	1	0	0	0	0	0	0	0	0	0	0	0
50	0.825276	1	0.953775	0.92635	0.0522692	0.174724	0	0.0462248	0.0736496	0.0522692	0	0	0	0	0
100	0.226967	0.655343	0.611263	0.497858	0.136042	0.735469	0.344657	0.388737	0.489621	0.123581	0.0375641	0	0	0.0125214	0.0125214
300	0.0982866	0.127576	0.186188	0.13735	0.0258413	0.85884	0.780145	0.72704	0.788675	0.0382858	0.0428729	0.0922791	0.0867717	0.0739746	0.0156319
500	0.0366067	0.0195222	0.0770192	0.0443827	0.0170472	0.927928	0.915622	0.817972	0.887174	0.0347829	0.0354656	0.0648558	0.105009	0.0684435	0.0201555
1000	0.0080619	0	0	0.0026873	0.0026873	0.868268	0.797803	0.772852	0.812974	0.0285697	0.12367	0.202197	0.227148	0.184339	0.0311775
	Trimer						Hexamer						Oligomer (>6-mer)
c KCl (mM)	1	2	3	4	avg	SEM	1	2	3	4	avg	SEM	1	2	3	4	avg	SEM	N
50	0.119925	0.0592029	0.113249	0.0611268	0.0883759	0.0163493	0.84162	0.901541	0.82404	0.860251	0.856863	0.0166266	0.0384557	0.0392557	0.0627101	0.078622	0.0547609	0.00974171	4
150	0.84578	0.855069	0.818341		0.83973	0.0110256	0.15422	0.144931	0.167536		0.155562	0.00655981	0	0	0.0141233		0.00470777	0.00470777	3
300	0.756061	0.666587	0.775642		0.732763	0.0335675	0.243939	0.333413	0.224358		0.267237	0.0335675	0	0	0		0	0	3
Figure 1D	peak position in histogram
ORF1p								ORF1p + 3.3 nM RNA									ORF1p + 100 nM RNA
N = 4	1	2	3	4	avg	SEM		N=5	1	2	3	4	5	avg	SEM		N=6	1	2	3	4	5	6	avg	SEM
3-mer	100.3	92.102	106.66	117.51	104.143	5.36009		3-mer	135.67	104.8	134.14	128.71	111.68	123	6.23143		3-mer	120.61	140.23	140.16	128.81	112.77	137.88	130.077	4.6776
6-mer	222.54	202.97	237.29	264.23	231.757	12.9059		6-mer	260.88	226.62	263.31	244.34	238.44	246.718	6.9064
9-mer	335.41	293.69	362.96		330.687	20.1355		9-mer	396.11	359.57	409.21	366.56	367.56	379.802	9.65746
12-mer	439.53	410.32	498.49	444.93	448.317	18.3707		12-mer		487.74	537.67			512.705	24.965
Figure 1E	relative fraction of trimer
N=5
c 30 nt RNA (nM)	1	2	3	4	5	avg	SEM
0	0.151267	0.318061	0.16982	0.0459911	0.0559412	0.148216	0.0491365
0.1	0.0769571	0.0736578	0.117944	0.153686	0.187138	0.121877	0.0219422
0.33	0.135713	0.0910385	0.0946584	0.24031		0.14043	0.0348004
0.66	0.160553	0.12684	0.0975185	0.324706	0.24372	0.190668	0.041496
1	0.209813	0.191395	0.129325	0.501872	0.212122	0.248906	0.0649924
3.33	0.477915	0.577059	0.404992	0.627971	0.605211	0.53863	0.0420934
6.66	0.872113	0.837536	0.736792	0.865219		0.827915	0.0312798
10	0.897576	0.873189	0.841019	0.926017	0.859528	0.879466	0.0148493
100	0.949866	0.926114	0.924934	0.957072	0.964077	0.944413	0.0080342
Figure 1F	peak position in histogram
N=3
30 nt RNA	1	2	3	avg	SEM		80 nt RNA	1	2	3	avg	SEM		110 nt RNA	1	2	3	avg	SEM
1 trimer	134.29	133.93	123.03	130.417	3.6948		1 trimer	143.73	141.83	140.4	141.987	0.964475		1 trimer	156.48	153.51	141.72	150.57	4.50729
2 trimers							2 trimers			287.57	287.57			2 trimers	322.97	312.58	297.14	310.897	7.50383
60 nt RNA	1	2	3	avg	SEM		90 nt RNA	1	2	3	avg	SEM		120 nt RNA	1	2	3	avg	SEM
1 trimer	168.03	164.97	160.51	164.503	2.18334		1 trimer	152.07	141.77	140.62	144.82	3.64017		1 trimer	157.21	155.66	151.3	154.723	1.76918
2 trimers							2 trimers	309.58	291.45	281.64	294.223	8.18392		2 trimers	329.07	323.52	316.7	323.097	3.57718
70 nt RNA	1	2	3	avg	SEM		100 nt RNA	1	2	3	avg	SEM
1 trimer	143.05	137.46	134.98	138.497	2.38658		1 trimer	153.4	145.39	139.99	146.26	3.8955
2 trimers							2 trimers	313.7	298.27	293.89	301.953	6.00789
Figure 1G	relative anisotropy
N=3	1 nM 6FAM-RNA					1 nM 6FAM-ssDNA					1 nM 6FAM-dsDNA
c ORF1p (nM)	1	2	3	RNA avg	RNA SEM	1	2	3	ssDNA avg	ssDNA SEM	1	2	3	dsDNA avg	dsDNA SEM
0	0	0	0	0	0	0	0	0	0	0	0	0	0	0	0
0.1	0.0172626	-0.0486855	0.0126214	-0.00626716	0.0212514	-0.0121654	-0.021541	-0.0303556	-0.021354	0.00525187	-0.0202578	-0.00376293	-0.00269058	-0.00890378	0.00568546
0.33	-0.0160296	0.00292113	0.0427184	0.00986999	0.0173113	-0.0081103	0.018227	-0.0104076	-9.69743e-05	0.00918596	-0.0092081	0.0197554	0.0161435	0.00889693	0.00911237
1	0.183724	0.0389484	0.149515	0.124062	0.0436877	0.0405515	0.00994201	0.0277537	0.0260824	0.00887563	0.00276243	0.0056444	0.0179372	0.00878135	0.00465292
3.3	0.722565	0.187926	0.400971	0.437154	0.155394	0.160584	0.110191	0.169124	0.146633	0.0183872	0.0607735	0.0799624	0.0825112	0.0744157	0.00686067
6.6	0.736128	0.542356	0.864078	0.714187	0.0935186	0.433901	0.238608	0.480486	0.384332	0.0740924	0.155617	0.15334	0.153363	0.154107	0.000755206
10	1.00863	0.817916	0.978641	0.935063	0.0592096	0.72425	0.383596	0.757155	0.621667	0.119414	0.255064	0.244591	0.278027	0.259227	0.00987406
33	0.977805	0.922103	0.990291	0.9634	0.0209606	0.932685	0.932891	0.902862	0.922813	0.00997548	0.707182	0.681091	0.777578	0.721951	0.0288156
66	0.848335	0.949367	1.08738	0.961694	0.0692805	0.930251	0.960232	0.921075	0.937186	0.0118234	0.895948	0.864534	0.876233	0.878905	0.00916636
100	1.07028	0.920156	1.00485	0.998431	0.043457	0.937551	0.951947	0.952298	0.947265	0.00485838	0.900552	0.927563	0.907623	0.911913	0.00808703
333	1	1	1	1	0	1	1	1	1	0	1	1	1	1	0
Figure 1H	relative anisotropy
	1 nM 6FAM-dsDNA					100 nM RNA, then 1 nM 6FAM-dsDNA
c ORF1p (nM)	1	2	3	dsDNA avg	dsDNA SEM	1	2	3	4	avg	SEM
0	0	0	0	0	0	0	0	0	0	0	0
0.1	-0.0202578	-0.00376293	-0.00269058	-0.00890378	0.00568546
0.33	-0.0092081	0.0197554	0.0161435	0.00889693	0.00911237
1	0.00276243	0.0056444	0.0179372	0.00878135	0.00465292	0.0751748	0.0265018	0.00166113		0.0344459	0.0186976
3.3	0.0607735	0.0799624	0.0825112	0.0744157	0.00686067
6.6	0.155617	0.15334	0.153363	0.154107	0.000755206
10	0.255064	0.244591	0.278027	0.259227	0.00987406	-0.0174825	0.0335689	0.038206	-0.0279232	0.00659229	0.0170736
33	0.707182	0.681091	0.777578	0.721951	0.0288156	0.00874126	-0.04947	0.0431894		0.000820221	0.0234174
66	0.895948	0.864534	0.876233	0.878905	0.00916636
100	0.900552	0.927563	0.907623	0.911913	0.00808703	0.0157343	-0.00706714	0.0199336	-0.0209424	0.00191457	0.00965566
330	1	1	1	1	0	0.0786713	0.111307	0.209302	0.193717	0.14825	0.0316236
1000						0.687063	0.726148	0.853821	0.780105	0.761784	0.0361242
3300						1.00175	0.954064	0.916944	0.95288	0.956409	0.0173952
10000						1	1	1	1	1	0
				N=3						N=4
				KD = 19 ± 1 nM						KD = 644 ± 20 nM

## Sheet: Figure S1
Figure S1C	dissociation constants
N=3									N = number of individual experiments
oligos	1	2	3	KD avg (M)	KD SEM (M)	p (vs. RNA)			p-value determine by Student's t-test
30 nt RNA	2.1118e-09	5.6761e-09	3.8961e-09	3.89467e-09	1.02893e-09
30 nt ssDNA	6.7681e-09	1.1827e-08	6.2245e-09	8.2732e-09	1.78382e-09	0.118
30 bp dsDNA	1.886e-08	2.0987e-08	1.6735e-08	1.88607e-08	1.22745e-09	0.00084
30 bp RNA-DNA hybrid	3.9027e-09	4.2735e-09	5.8687e-09	4.68163e-09	6.03108e-10	0.553
30 nt poly(A)	4.1357e-09	7.9852e-09	5.9218e-09	6.01423e-09	1.11222e-09	0.235
Figure S1D	dissociation constants
N=3
c KCL (mM)	1	2	3	KD avg (M)	KD SEM (M)	p (vs. RNA)
50	2.1118e-09	5.6761e-09	3.8961e-09	3.89467e-09	1.02893e-09
150	1.3466e-08	1.3068e-08	7.4111e-09	1.1315e-08	1.95535e-09	0.043
300	1.3068e-08	1.232e-08	1.0291e-08	1.1893e-08	8.29594e-10	0.0043
Figure S1F	relative anisotropy
N=3	1 nM 6FAM-RNA					100 nM dsDNA - then 1 nM 6FAM-RNA
c ORF1p (nM)	1	2	3	avg	SEM	1	2	3	avg	SEM
0	0	0	0	0	0	0	0	0	0	0
0.1	0.0172626	-0.0486855	0.0126214	-0.00626716	0.0212514	-0.040349	0.0142388		-0.0130551	0.0272939
0.33	-0.0160296	0.00292113	0.0427184	0.00986999	0.0173113
1	0.183724	0.0389484	0.149515	0.124062	0.0436877	-0.0327154	0.00876232	0.0268097	0.000952199	0.0176215
3.3	0.722565	0.187926	0.400971	0.437154	0.155394	0.0196292	0.119387		0.0695079	0.0498787
6.6	0.736128	0.542356	0.864078	0.714187	0.0935186	0.0796074	0.180723	0.136729	0.132353	0.0292714
10	1.00863	0.817916	0.978641	0.935063	0.0592096	0.0763359	0.13253	0.123324	0.11073	0.0174012
33	0.977805	0.922103	0.990291	0.9634	0.0209606	0.153762		0.289544	0.221653	0.067891
66	0.848335	0.949367	1.08738	0.961694	0.0692805		0.28368	0.432976	0.358328	0.0746478
100	1.07028	0.920156	1.00485	0.998431	0.043457	0.443839	0.429354	0.438338	0.437177	0.00422152
333	1	1	1	1	0	0.806979	0.935378	1.0933	0.945218	0.0827993
1000						1	1		1	0
3333								1	1	0
				KD = 4 ± 1 nM					KD = 95 ± 11 nM

## Sheet: Figure 2
Figure 2C	RNP binding events per DNA strand
	50 mM KCl				150 mM KCl					300 mM KCl
	ORF1p-568	N=7			ORF1p-568	N=6				ORF1p-568	N=4
	binding events	DNA strands	events/DNA		binding events	DNA strands	events/DNA			binding events	DNA strands	events/DNA
	14	127	0.110236		1	111	0.00900901			2	126	0.015873
	113	152	0.743421		0	100	0			2	119	0.0168067
	35	96	0.364583		78	120	0.65			0	120	0
	78	162	0.481481		124	117	1.05983			0	102	0
	35	107	0.327103		50	103	0.485437			1	116.75	0.00816993
	2	100	0.02		100	104	0.961538			0.57735	5.15388	0.00472076
	117	104	1.125		58.8333	109.167	0.527636
avg	56.2857	121.143	0.453118		20.9705	3.32081	0.185798
SEM	17.6037	10.0343	0.143542
	ORF1p-568 + RNA	N=7			ORF1p-568 + RNA	N=6				ORF1p-568 + RNA	N=3
	binding events	DNA strands	events/DNA		binding events	DNA strands	events/DNA			binding events	DNA strands	events/DNA
	130	103	1.26214		57	130	0.438462			2	87	0.0229885
	112	97	1.15464		35	150	0.233333			0	120	0
	66	114	0.578947		25	150	0.166667			1	140	0.00714286
	126	152	0.828947		26	90	0.288889			1	115.667	0.0100438
	53	118	0.449153		79	84	0.940476			0.57735	15.4524	0.00679287
	111	121	0.917355		60	79	0.759494
	56	96	0.583333		47	113.833	0.47122
	93.4286	114.429	0.82493		8.87318	13.6	0.127405
	12.7613	7.30576	0.116343
	ORF1p + Cy3 RNA	N=14			ORF1p + Cy3 RNA	N=15				ORF1p + Cy3 RNA	N=4
	binding events	DNA strands	events/DNA		binding events	DNA strands	events/DNA			binding events	DNA strands	events/DNA
	36	116	0.310345		13	123	0.105691			10	136	0.0735294
	56	89	0.629213		27	98	0.27551			1	118	0.00847458
	66	86	0.767442		30	100	0.3			1	112	0.00892857
	93	131	0.709924		76	61	1.2459			0	120	0
	85	123	0.691057		29	40	0.725			3	121.5	0.0227331
	167	119	1.40336		69	120	0.575			2.34521	5.12348	0.0170561
	158	117	1.35043		100	90	1.11111
	207	155	1.33548		82	136	0.602941
	52	94	0.553191		107	72	1.48611		p-value compared to ORF1p-568:
	62	117	0.529915		44	139	0.316547			ORF1p-568 + RNA	ORF1p + Cy3RNA
	47	116	0.405172		54	67	0.80597		50 KCl	0.0682	0.0358
	167	143	1.16783		72	149	0.483221		150 KCl	0.807	0.482
	136	85	1.6		131	185	0.708108		300 KCl	0.844	0.469
	108	131	0.824427		104	170	0.611765
	102.857	115.857	0.876985		105	118	0.889831
	14.649	5.66157	0.110603		69.5333	111.2	0.682847
					9.22309	10.6486	0.0987732
Figure 2D	RNP binding events per DNA strand per nM RNA
N=3
ORF1p (nM)	RNA (pM)	protein excess	events	DNA strands	events/DNA	events/nM RNA	weight	avg	SEM
0.3	30	10	1	111	0.00900901	0.3003	9.99	0.3003	0.316386
0.3	30	10	0	165	0	0	0
0.3	30	10	0	150	0	0	0
1	30	30	0	119	0	0	0	0.20202	0.2595
1	30	30	1	165	0.00606061	0.20202	14.85
1	30	30	0	150	0	0	0
3	30	100	0	148	0	0	0	0.472813	0.396994
3	30	100	2	141	0.0141844	0.472813	6.345
3	30	100	0	150	0	0	0
10	30	300	3	162	0.0185185	0.617284	0.101163	4.59686	0.608862
10	30	300	5	151	0.0331126	1.10375	0.180888
10	30	300	4	150	0.0266667	0.888889	0.145675
30	100	300	78	170	0.458824	4.58824	0.751941
30	100	300	42	170	0.247059	2.47059	0.404891
30	100	300	91	134	0.679104	6.79104	1.11295
30	30	1000	44	139	0.316547	10.5516	0.230205	22.3409	0.566318
30	30	1000	54	67	0.80597	26.8657	0.586132
30	30	1000	76	161	0.47205	15.735	0.343292
30	30	1000	131	185	0.708108	23.6036	0.514963
30	30	1000	104	170	0.611765	20.3922	0.444898
30	30	1000	105	118	0.889831	29.661	0.647118
30	30	1000	72	149	0.483221	16.1074	0.351417
100	30	3000	220	166	1.3253	44.1767	0.320578	43.6029	0.750397
100	30	3000	166	137	1.21168	40.3893	0.293093
100	30	3000	96	161	0.596273	19.8758	0.144233
30	10	3000	68	160	0.425	42.5	0.30841
30	10	3000	72	173	0.416185	41.6185	0.302013
30	10	3000	82	146	0.561644	56.1644	0.407569
30	3	10000	34	160	0.2125	70.8333	0.0327137	111.848	2.72832
30	3	10000	36	173	0.208092	69.3642	0.0320352
30	3	10000	66	146	0.452055	150.685	0.0695924
30	1	30000	4	178	0.0224719	22.4719	0.0290052	49.1662	2.75786
30	1	30000	9	137	0.0656934	65.6934	0.0847925
30	1	30000	2	146	0.0136986	13.6986	0.0176812
30	0.3	100000	1	178	0.00561798	18.7266	0.0827247	25.5	2.16069
30	0.3	100000	0	115	0	0	0
30	0.3	100000	1	112	0.00892857	29.7619	0.131473
Figure 2F	RNA amplitude
RNA (pM)	N	n		N = number of individual experiments
3	3	147		n = number of analyzed molecules
10	3	144
30	3	213
100	3	218
Figure 2H	Fraction of two-colored RNPs
N=3
	Cy3 only	Cy5 only	Cy3+Cy5	fraction two-color	avg	SEM
1 pM	43	7	18	0.264706	0.261135	0.0118096
	56	11	26	0.27957
	59	11	22	0.23913
3 pM	29	0	22	0.431373	0.476562	0.0293661
	28	9	42	0.531646
	24	0	21	0.466667
10 pM	30	5	106	0.751773	0.766653	0.0370489
	47	7	133	0.71123
	13	2	77	0.836957
30 pM	29	2	493	0.94084	0.905017	0.0202308
	10	3	108	0.892562
	11	0	64	0.853333
	5	0	70	0.933333

## Sheet: Figure S2
Figure S2B	Ratio of ORF1p colocalizing with RNA			N = number of individual experiments
50 mM KCl	N=3					150 mM KCl	N=3
only ORF1p	ORF1p+RNA	ratio coloc.	avg	SEM		only ORF1p	ORF1p+RNA	ratio coloc.	avg	SEM
4	114	0.966102	0.94466	0.0160147		1	42	0.976744	0.992248	0.00775194
13	137	0.913333				0	170	1
1	21	0.954545				0	161	1
Figure S2D	ORF1p amplitude
	ORF1p-568	ORF1p-568 + RNA
10 nM	N=3	N=4
30 nM	N=5	N=5
100 nM	N=3	N=3
Figure S2E	events per DNA strand								Figure S2F	events per DNA strand
N=3									N=3
ORF1p (nM)	RNA (pM)	events	DNA strands	events/DNA	avg	SEM			ORF1p (nM)	RNA (pM)	events	DNA strands	events/DNA	avg	SEM
30	0.3	1	178	0.00561798	0.00484885	0.00260599			0.3	30	1	111	0.00900901	0.003003	0.003003
30	0.3	0	115	0					0.3	30	0	165	0
30	0.3	1	112	0.00892857					0.3	30	0	150	0
30	1	4	178	0.0224719	0.0339547	0.0160702			1	30	0	119	0	0.0020202	0.0020202
30	1	9	137	0.0656934					1	30	1	165	0.00606061
30	1	2	146	0.0136986					1	30	0	150	0
30	3	34	160	0.2125	0.290882	0.0805962			3	30	0	148	0	0.00472813	0.00472813
30	3	36	173	0.208092					3	30	2	141	0.0141844
30	3	66	146	0.452055					3	30	0	150	0
30	10	68	160	0.425	0.46761	0.0470859			10	30	3	162	0.0185185	0.0260993	0.00422249
30	10	72	173	0.416185					10	30	5	151	0.0331126
30	10	82	146	0.561644					10	30	4	150	0.0266667
30	30	131	185	0.708108	0.673231	0.0856414			30	30	44	139	0.316547	0.531522	0.14438
30	30	104	170	0.611765					30	30	54	67	0.80597
30	30	105	118	0.889831					30	30	76	161	0.47205
30	30	72	149	0.483221					100	30	220	166	1.3253	1.04442	0.22646
30	100	78	170	0.458824	0.461662	0.124729			100	30	166	137	1.21168
30	100	42	170	0.247059					100	30	96	161	0.596273
30	100	91	134	0.679104
Figure S2G	RNA amplitude after incubation
time (min)	N	n		N = number of individual experiments
1	3	212		n = number of analyzed molecules
10	3	90
30	3	98
Figure S2H	fraction of colored RNPs
N=3
	Cy3RNP	Cy5RNP	TwoColorRNP	fraction Cy3	avg	SEM	fraction Cy5	avg	SEM	fraction fused	avg	SEM
1	19	7	22	0.395833	0.289198	0.0605853	0.145833	0.145649	0.0706104	0.458333	0.565153	0.112825
2	32	30	50	0.285714			0.267857			0.446429
3	16	2	68	0.186047			0.0232558			0.790698
Figure S2I	ORF1p binding position
ORF1p-568	ORF1 + Cy3-RNA
N=4	N=9
n=129	n=422

## Sheet: Figure 3
Figure 3B	dissociation constants RNA
	1	2	3	4	KD avg (M)	KD SEM (M)	N	p (vs. WT)			N = number of individual experiments
WT	2.1118e-09	5.6761e-09	3.8961e-09		3.89467e-09	1.02893e-09	3				p-value determine by Student's t-test
K3A/K4A	1.7584e-08	7.7267e-09	7.9096e-09		1.10734e-08	3.25571e-09	3	0.149
Δstammer	7.6574e-09	7.656e-09	8.88e-09		8.06447e-09	4.07767e-10	3	0.041
His-TEV	1.2859e-08	2.0729e-08	2.5133e-08	1.1996e-08	1.76792e-08	3.16746e-09	4	0.018
Figure 3C	peak position in histogram
WT										K3A/K4A									ΔStammer							His-TEV
N=6	1	2	3	4	5	6	avg	SEM		N=5	1	2	3	4	5	avg	SEM		N=3	1	2	3	avg	SEM		N=5	1	2	3	4	5	avg	SEM
1-mer	30.671	37.051	47.653	68.399	35.824	55.383	45.8302	5.80497		1-mer									1-mer	75.298	60.806	49.153	61.7523	7.56223		1-mer	59.979	47.084	48.3		59.955	53.8295	3.55217
3-mer	92.102	100.3	120.48	121.54	95.46	109.04	106.487	5.15013		3-mer	124.08	133.9	103.74	106.2	93.963	112.377	7.25268		3-mer	119.1	112.88	95.763	109.248	6.97733		3-mer	123.37	114.52	113.87	108.87	123.16	116.758	2.83085
6-mer	202.97	222.54	284.97	241.65	219.46	238.06	234.942	11.5083		6-mer	237.37	255.49	245.51	254.91	230.33	244.722	4.90687		6-mer	243.27	261.2	187.99	230.82	22.0316		6-mer	208.48	248.35	282.53	286.81	272.81	259.796	14.4573
9-mer	293.77	325.89	427.59	357.97	339.87	370.15	352.54	18.5263		9-mer		385.82	344.77	364.55	372	366.785	8.55951		9-mer	343.64	404	272.01	339.883	38.1485		9-mer	297.92	306.46	353.97			319.45	17.4352
12-mer	410.35	435.1	563.4	479.73	475.97	500.13	477.447	21.7601		12-mer	437.13	487.32	500.71	512.69	495.1	486.59	13.0381		12-mer	457.86	527.87	371.05	452.26	45.3565
	relative fraction of oligomeric peaks
	WT									K3A/K4A								ΔStammer						His-TEV
50 mM KCL	1	2	3	4	5	6	7	avg	SEM	1	2	3	4	5	6	avg	SEM	1	2	3	4	avg	SEM	1	2	3	4	5	avg	SEM
1-mer	0.0352014	0.00119184	0.00863717	0.0721283	0.10735	0.100686	0.00379234	0.0469982	0.017411	0	0	0	0	0.0677338	0.0229486	0.0151137	0.0111713	0.00571761	0.0109101	0.0116305	0	0.00706456	0.00269812	0.223022	0.315173	0.394121	0.441525	0.108543	0.296477	0.0598489
3-mer	0.109207	0.0607895	0.0533385	0.156445	0.305442	0.286487	0.181218	0.164704	0.0381911	0.324664	0.216986	0.107409	0.074711	0.301173	0.0527543	0.179616	0.0481403	0.0126258	0.00932609	0.0109085	0.00877611	0.0104091	0.000866156	0.617157	0.590662	0.605879	0.466215	0.678868	0.591756	0.0347814
6-mer	0.795203	0.857384	0.875734	0.693002	0.541261	0.576246	0.76853	0.729623	0.049721	0.61203	0.718307	0.784836	0.841233	0.559616	0.838691	0.725785	0.0483637	0.82989	0.889497	0.81317	0.82314	0.838924	0.0172039	0.159821	0.0941644	0	0.0922597	0.197545	0.108758	0.0337669
>6-mer	0.0603881	0.0806349	0.0622908	0.078425	0.0459472	0.0365813	0.0464593	0.0586752	0.00633897	0.0633056	0.0647065	0.107755	0.0840562	0.0714772	0.0856057	0.0794844	0.00683585	0.151767	0.0902668	0.164291	0.168084	0.143602	0.0181171	0	0	0	0	0.0150437	0.00300874	0.00300874
									N=7								N=6						N=4							N=5
Figure 3D	relative fraction of hexamers + oligomers
150 mM KCL	1	2	3	4	5	avg	SEM	N	p (vs. WT)
WT	0.15422	0.144931	0.181659			0.16027	0.0110256	3
K3A/K4A	0.42645	0.351876	0.215102	0.206641	0.209704	0.281955	0.0453483	5	0.054
Δstammer	0.656129	0.60735	0.66099			0.64149	0.0171275	3	6.65e-05
His-TEV	0	0	0.104529	0.0834259	0.0906759	0.0557261	0.0230014	5	0.0077
Figure 3E	dissociation constants dsDNA
N=3
	1	2	3	KD avg (M)	KD SEM (M)	p (vs. WT)
WT	1.886e-08	2.0987e-08	1.6735e-08	1.88607e-08	1.22745e-09
K3A/K4A	2.514e-08	2.0727e-08	1.9405e-08	2.17573e-08	1.73385e-09	0.252
Δstammer	1.8709e-08	2.5244e-08	3.5931e-08	2.6628e-08	5.01949e-09	0.259
His-TEV	2.3912e-08	2.4492e-08	3.7529e-08	2.86443e-08	4.44549e-09	0.151
Figure 3F	Binding events per DNA
WT					K3AK4A					ΔStammer					His-TEV
N=14	binding events	DNA strands	events/DNA		N=7	binding events	DNA strands	events/DNA		N=4	binding events	DNA strands	events/DNA		N=4	binding events	DNA strands	events/DNA
	36	116	0.310345			24	77	0.311688			120	107	1.1215			11	111	0.0990991
	56	89	0.629213			37	112	0.330357			189	135	1.4			4	62	0.0645161
	66	86	0.767442			15	115	0.130435			253	136	1.86029			4	116	0.0344828
	93	131	0.709924			35	135	0.259259			63	130	0.484615			20	114	0.175439
	85	123	0.691057			19	119	0.159664		avg			1.2166		avg			0.0933841
	167	119	1.40336			35	136	0.257353		SEM			0.287638		SEM			0.0303704
	158	117	1.35043			11	157	0.0700637
	207	155	1.33548		avg			0.216974
	52	94	0.553191		SEM			0.0370332
	62	117	0.529915
	47	116	0.405172
	167	143	1.16783		p-value compared to WT:					p-value compared to WT:					p-value compared to WT:
	136	85	1.6		p = 3,89E-05					p = 0,333					p = 6,39*E-06
	108	131	0.824427
avg			0.876985
SEM			0.110603

## Sheet: Figure 4
Figure 4D	Number of puncta per cell
	N	n	p (vs. WT)				N = number of individual experiments
WT	3	108					n = number of analyzed cells
K3A/K4A	3	156	<0.0001				p-value determine by Student's t-test
Δstammer	3	228	<0.0001
His-TEV	3	67	0.0755
Figure 4E	Fraction of total puncta on chromatin
	WT		Δstammer
	N	n	N	n	p (vs. WT)
G2	3	52	3	36	0.067258
prophase	3	48	3	37	0.004831
metaphase	3	53	3	54	<0.000001
anaphase	3	33	3	33	<0.000001
G1	3	51	3	48	<0.000001
Figure 4F	Fraction of GFP+ cells
	WT			K3A/K4A			Δstammer			His-TEV
N	# Cells	# GFP+ Cells	fraction GFP+	# Cells	# GFP+ Cells	fraction GFP+	# Cells	# GFP+ Cells	fraction GFP+	# Cells	# GFP+ Cells	fraction GFP+
1	937	17	0.018143	875	0	0	1261	0	0	1404	0	0
2	822	18	0.0218978	750	0	0	813	0	0	857	0	0
3	1286	22	0.0171073	997	0	0	909	0	0	1080	0	0
				p-value compared to WT:			p-value compared to WT:			p-value compared to WT:
				p= 0.0002			p= 0.0002			p= 0.0002

## Sheet: Figure S3
Figure S3B	RNA FISH
Mann Whitney test RNA spots vs. random spots
	two-tailed P Value		n	cellular ROIs
WT	<0.0001	****	4529	173
His-TEV	<0.0001	****	2180	89
Figure S3C	WT puncta on chromatin
ordinary one-way Anova (WT only)- compare across stages of mitosis						N	n		N = number of individual experiments
Tukey's multiple comparisons test	P Value				G2	3	52		n = number of analyzed cells
G2 vs. prophase	0.0006	***			prophase	3	48
G2 vs. metaphase	<0.0001	****			metaphase	3	53
G2 vs. anaphase	<0.0001	****			anaphase	3	33
G2 vs. G1	<0.0001	****			G1	3	51
prophase vs. metaphase	<0.0001	****
prophase vs. anaphase	<0.0001	****
prophase vs. G1	<0.0001	****
metaphase vs. anaphase	<0.0001	****
metaphase vs. G1	0.6948	ns
anaphase vs. G1	<0.0001	****
Figure S3D	His-TEV puncta on chromatin
ordinary one-way Anova (HisTEV only)-compare across stages of mitosis
Tukey's multiple comparisons test	P Value
G2 vs. prophase	<0.0001	****				N	n
G2 vs. metaphase	0.0028	**			G2	3	36
G2 vs. anaphase	0.0033	**			prophase	3	37
G2 vs. G1	0.7722	ns			metaphase	3	54
prophase vs. metaphase	0.5761	ns			anaphase	3	33
prophase vs. anaphase	0.868	ns			G1	3	48
prophase vs. G1	0.0014	**
metaphase vs. anaphase	0.9952	ns
metaphase vs. G1	0.0659	ns
anaphase vs. G1	0.0564	ns
Figure S3E	Total puncta on chromatin
	WT		Δstammer
	N	n	N	n	p (vs. WT)
G2	3	52	3	36	0.138148
prophase	3	48	3	37	0.532188
metaphase	3	53	3	54	<0.000001
anaphase	3	33	3	33	<0.000001
G1	3	51	3	48	<0.000001
Figure S3F	WT puncta on chromatin per cell
ordinary one-way Anova (WT only)-compare across stages of mitosis						N	n
Tukey's multiple comparisons test	P Value				G2	3	52
G2 vs. prophase	<0.0001	****			prophase	3	48
G2 vs. metaphase	<0.0001	****			metaphase	3	53
G2 vs. anaphase	<0.0001	****			anaphase	3	33
G2 vs. G1	<0.0001	****			G1	3	51
prophase vs. metaphase	<0.0001	****
prophase vs. anaphase	<0.0001	****
prophase vs. G1	<0.0001	****
metaphase vs. anaphase	0.056	ns
metaphase vs. G1	0.0714	ns
anaphase vs. G1	0.995	ns
Figure S3G	His-TEV puncta on chromatin per cell
ordinary one-way Anova (HisTEV only)-compare across stages of mitosis
Tukey's multiple comparisons test	P Value					N	n
G2 vs. prophase	<0.0001	****			G2	3	36
G2 vs. metaphase	0.0091	**			prophase	3	37
G2 vs. anaphase	0.0006	***			metaphase	3	54
G2 vs. G1	0.0461	*			anaphase	3	33
prophase vs. metaphase	0.1566	ns			G1	3	48
prophase vs. anaphase	0.8874	ns
prophase vs. G1	0.0589	ns
metaphase vs. anaphase	0.7524	ns
metaphase vs. G1	0.9856	ns
anaphase vs. G1	0.4834	ns
